# Supplementary material for: Intra-host changes in Kaposi sarcoma-associated herpesvirus genomes in Ugandan adults with Kaposi sarcoma
Source: PLoS Pathog. 2021 Jan 19;17(1):e1008594. doi: 10.1371/journal.ppat.1008594 (PMC7845968; doi:10.1371/journal.ppat.1008594)
Supplement: S1 Table — (XLSX) [file ppat.1008594.s008.xlsx]

## Sheet: S1 Table
Library prep adapters & primers		ddPCR primers & probes
Primer name	Sequence (5’ -> 3’)	Primer name	Sequence (5’ -> 3’)
mws13	AATGATACGGCGACCACCGAG	vIL6-F	TTGGATGCTATGGGTGATCGA
mws20	GTGACTGGAGTTCAGACGTGTGC	vIL6-R	TCAGTATCGTTGATGGCTGGTAG
mws21	CAAGCAGAAGACGGCATACGAGATXXXXXXGTGACTGGAGTTCAGACGTGTGC	vIL6-probe (HEX)	CGTACCGGCATCTGCAAGGGTATTCTAGA
K8.1intron_innerF	GTCTGGAGAAGATGCAATAGATGAAT	vBCL2-F	GCCTGTGGATTAAACGAACCTG
K8.1intron_innerR	AAGTATAAGGACAAGCCCCAGCAAT	vBCL2-R	GTCTCGCATTAAGCCTGTGATG
K8.1intron_outerF	AATGTCTCCGTATCTGTTGAAGATA	vBCL-2_probe (FAM)	CCTGTACCATCCTTTGCTCAGCCCTATTAAGC
K8.1intron_outerR	GGCATCGTGGAACGCACAGGTAA	RTA-F	GACGAACTGAAGGCCCAACTCTA
U030C-K15gapF	GAAAGGCATGAATGGGAAACGCAAA	RTA-R	ATGCACACATCTTCCACCACTCTA
U030C-K15gapR	AACATAAGTGTTTACTACCAACTTT	RTA-probe (HEX)	CGCATACGAAACAATCTACGATCCCAGTGAC
U008B-IR2internal-F	GGACCTAGCATCCCGCTCCCATT	LANA-F	CCAGGAAGTCCCACAGTGTTC
U008B-K3internal-R	CAGATATGTGGCGTCGTATACAACA	LANA-R	GCCACCGGTAAA GTAGGACTAGAC
K3-F	GAGTTTGGTATCAACCGCAACTA	LANA-probe (FAM)	CATCCGGGCTGCCAGCATTTG
ORF19internal-F	CCAAGAACCATAAAGTACGCTCTAT	T.07-K12-F	TCCCCCACCGAGYGCTT
ORF19internal-R	ATGGACAGAGGCGGGAAGATTCT	T.07-K12-R	GCACGCGGTGTCAACCA
003CgapTR-R	GGGCTAGGCCACGCCTACTTT
003CgapTR-F	TATTTTACCCCCCTCATATTCATCT
ORF11int-F	GCAAAGTCACAGCCATCGTGTCAA
ORF11-R	CTACAGTCACTATGTCTTTGTGTGT
ORF19int-R	GTGTCCTTCATCTTCCCTGGCATA
ORF18-F_alt2	TTTCGGTCTAAATGTGTACCTGTTAA
ORF4-F	GTCGCCCTAACGTGTGGACTGAT
K1out-R	ATGTCCAACAAGGTCTGAAAGACA
ORF25in-F	TTGCTCTACGACCATTCAATACCA
ORF25in-R	TACACCACCTTGTTTCCGAGCTT
K12in-R	GGATAGAGGCTTAACGGTGTTTGT
IR2-R	GGTGCCCAAATTGCTCAATAATGAA
TR-F	GAGCCCTGGACACTAMGTGAACA
TR-R	GGCTCCACGTAGCAAGCACTGA
