# Supplementary material for: Intra-host changes in Kaposi sarcoma-associated herpesvirus genomes in Ugandan adults with Kaposi sarcoma
Source: PLoS Pathog. 2021 Jan 19;17(1):e1008594. doi: 10.1371/journal.ppat.1008594 (PMC7845968; doi:10.1371/journal.ppat.1008594)
Supplement: S2 Table — (XLSX) [file ppat.1008594.s009.xlsx]

## Sheet: S2 Table
Anatomic sites, biopsy times and tumor morphologies of the KS lesions
Tumor ID	Biopsy time (from first visit/treatment)	Lesion Location	Lesion Type	Raised?
003-B	0	Left Leg	Nodular	Raised
003-C	0	Left Leg	Macular	Raised
003-E	3 months	Left Leg	Macular	Raised
003-F	3 months	Left Leg	Nodular	Raised
003-G	3 months	Left Foot	Fungating	Raised
008-B	0	Left Leg	Nodular	Raised
008-C	0	Right Leg	Macular	Flat
008-D	0	Left Leg	Macular	Raised
008-E	3 months	Right Leg	Macular	Raised
008-F	3 months	Left Leg	Macular	Raised
008-G	3 months	Left Leg	Macular	Raised
008-H	5 months	Right Leg	Macular	Flat
008-I	5 months	Right Leg	Macular	Raised
020-B	0	Left Upper Extremity	Nodular	Raised
020-C	0	Left Foot	Fungating	Raised
020-E	9 months	Right Upper Extremity	Macular	Raised
020-F	9 months	Left Leg	Macular	Raised
