# Supplementary material for: Intra-host changes in Kaposi sarcoma-associated herpesvirus genomes in Ugandan adults with Kaposi sarcoma
Source: PLoS Pathog. 2021 Jan 19;17(1):e1008594. doi: 10.1371/journal.ppat.1008594 (PMC7845968; doi:10.1371/journal.ppat.1008594)
Supplement: S3 Table — (XLSX) [file ppat.1008594.s010.xlsx]

## Sheet: S3 Table
Tumor KSHV-unique mutations observed, in gene order
KSHV gene	GK18 annotation	Mutation type	Found in tumor:
K1	ITAM membrane glycoprotein	duplicated	U004-D
ORF4	complement control protein	duplicated	U004-D
ORF11	dUTPase	nonsynonmous mutation, T396P	U020-C
		breakpoint of genomic deletion	U020-C
K2	vIL-6	remaining/~30X coverage	U020-C
ORF2	dihydrofolate reductase	remaining/~30X coverage	U020-C
K3	E3 ubiquitin ligase; membrane protein; MIR1, downregulates MHC-1	breakpoint of duplication	U008-B & D
		nonsynonymous mutation, F88L (similar residues), in transmembrane domain	U020-C
ORF70	thymidylate synthase	duplicated	U008-B & D
		remaining/~30X coverage	U020-C
K4.1	IL-8-like CC chemokine; vCCL-2; vMIP-II	duplicated	U008-B & D
		remaining/~30X coverage	U020-C
K4.2	IL-8-like CC chemokine; vCCL-3; vMIP-I beta	duplicated	U008-B & D
		remaining/~30X coverage	U020-C
K5	E3 ubiquitin ligase; membrane protein; MIR2, downregulates MHC-1	duplicated	U008-B & D
		remaining/~30X coverage	U020-C
K6	IL-8-like CC chemokine; vCCL-1; vMIP-I	duplicated	U008-B & D
		remaining/~30X coverage	U020-C
K7	vIAP, inhibitor of apoptosis	duplicated	U008-B & D
		remaining/~30X coverage	U020-C
ORF16	vBcl-2, inhibitor of apoptosis	duplicated	U008-B & D
		remaining/~30X coverage	U020-C
ORF17	capsid maturational protease; minor capsid scaffold protein; UL26	duplicated	U008-B & D
		remaining/~30X coverage	U020-C
ORF17.5	major capsid scaffold protein; UL26.5	duplicated	U008-B & D
		remaining/~30X coverage	U020-C
ORF18	related to HHV-5 UL79	duplicated	U008-B & D
		breakpoint of genomic deletion	U020-C
ORF19	portal-capping protein; UL25	breakpoint of duplication	U008-B & D
ORF25	major capsid protein; UL19	nonsynonymous mutation, Q594K	U020-B
		breakpoint of genomic deletion to TR	U020-B
ORF32	tegument protein; UL17, DNA packaging	nonsynonymous mutation, R56Q	U004-D
K8.1	envelope glycoprotein	breakpoint of inversion	U003-C
		28-nt promoter deletion	U004-D
		nonsense mutation at start of 2nd exon	U020-C
ORF63	tegument protein; UL37	nonsynonymous mutation, T848A	U032-B
K12	kaposin A	synonymous mutation, within mIR-K10	U003-C
K15	signal transducing membrane protein; LAMP	nonsynonymous mutation, A290P	U004-D
