# Supplementary material for: Intra-host changes in Kaposi sarcoma-associated herpesvirus genomes in Ugandan adults with Kaposi sarcoma
Source: PLoS Pathog. 2021 Jan 19;17(1):e1008594. doi: 10.1371/journal.ppat.1008594 (PMC7845968; doi:10.1371/journal.ppat.1008594)
Supplement: S4 Table — (XLSX) [file ppat.1008594.s011.xlsx]

## Sheet: S4 Table
Number of dUMI-consensus reads from BCBL-1, tumor and oral swab samples mapping to EBV genome (strain B-95/AG876)
Sample ID	Mapped dUMI-reads	unmapped	Total	% Mapped
				1
BCBL1_local	1	593677	593678	1.68441e-06
U003-C	60	643370	643430	9.32502e-05
U004-C	34	235878	235912	0.000144122
U004-D	8	2425012	2425020	3.29894e-06
U007-B	0	2125144	2125144	0
U008-B	21	1333151	1333172	1.57519e-05
U008-D	3	674049	674052	4.4507e-06
U020-B	2	386810	386812	5.17047e-06
U020-C	56	250194	250250	0.000223776
U030-C	42	1011574	1011616	4.15177e-05
U032-B	1043	1936837	1937880	0.000538217
U034-B	16	3217176	3217192	4.97328e-06
U034-C	13	433841	433854	2.9964e-05
U003-o1	2372	86058	88430	0.0268235
U003-o2	2521	1042068	1044589	0.00241339
U003-o3	2403	252104	254507	0.00944178
U004-o1	17581	601309	618890	0.0284073
U007-o1	2200	783826	786026	0.00279889
U008-o1	1910	778976	780886	0.00244594
U020-o1	44602	780711	825313	0.0540425
U020-o2	0	430	430	0
U023-o1	49929	288376	338305	0.147586
U030-o1	0	27736	27736	0
U032-o1	10189	410666	420855	0.0242102
U034-o1	19754	39777	59531	0.331827
U034-o2	6144	335236	341380	0.0179975
